# Supplementary material for: Circulating erythropoietin concentration associates with thromboembolism in sickle cell disease
Source: Br J Haematol. Author manuscript; Available in PMC 2026 Jun 16. (PMC13266539; doi:10.1111/bjh.70517)
Supplement: Tables 1-7 [file NIHMS2179505-supplement-Tables_1-7.xls]

## Sheet: TableS1
Variable	Median (95% CI) or Number (%)	N
Age (year)	35 (25 - 46)	547
Female Gender	292 (53)	547
Hb Genotype SS	407 (74)	547
SC	105 (19)
Sβ+	20 (3.7)
Sβ0	10 (1.8)
Other forms	5 (0.91)
on HU	194 (35)	547
Recent Blood Transfusion	149 (28)	530
EPO (U/L)	61 (38 - 104)	547
Hgb (g/dL)	9.3 (8.0 - 11)	543
Hematocrit (%)	27 (23 - 31)	544
HbF (%)	4.6 (1.5 - 11)	547
SpO2 (%)	97 (96 - 99)	543
TRV (m/s)	2.5 (2.3 - 2.7)	513
Serum Creatinine (mg/dL)	0.7 (0.6 - 0.9)	547
Alanine Transaminase (U/L)	22 (15 - 32)	545
Ferritin (ng/mL)	202 (90 - 510)	547
Reticulocyte (%)	7.4 (4.2 - 12)	515
Total Bilirubin (mg/dL)	2.3 (1.4 - 3.6)	544
Aspartate Aminotransferase (U/L)	37 (27 - 53)	536
Lactate Dehydrogenase (U/L)	366 (245 - 549)	511
Table S1. Summary of Walk-PHaSST.
547 of patients with serum EPO concentration centrally measured are included in this study, among which 476 have array genotype data.

## Sheet: TableS2
Variable	Median (95% CI) or Number (%)	N
Age (year)	33 (24 - 43)	210
Female Gender	120 (57.1)	210
Hb Genotype SS	163 (77.6)	210
SC	31 (14.8)
Sβ+	10 (4.76)
Sβ0	6 (2.86)
on HU	102 (48.6)	210
Chronic Blood Transfusion	28 (13.3)	210
EPO (U/L)	63.2 (36.1 - 105)	210
Hgb (g/dL)	8.9 (8 - 10.2)	210
Hematocrit (%)	27.2 (23.7 - 30.3)	210
HbF (%)	4.95 (2.3 - 9.1)	206
SpO2 (%)	97 (95 - 99)	127
TRV (m/s)	2.49 (2.22 - 2.7)	119
Serum Creatinine (mg/dL)	0.8 (0.6 - 1)	210
Alanine Transaminase (U/L)	22 (17 - 32)	205
Ferritin (ng/mL)	468 (137 - 1370)	170
Reticulocyte (%)	10.9 (6.55 - 15.8)	207
Total Bilirubin (mg/dL)	2.3 (1.48 - 3.6)	204
Aspartate Aminotransferase (U/L)	36 (28 - 50)	205
Lactate Dehydrogenase (U/L)	303 (235 - 422)	188
Table S2. Summary of UIC.
210 patientswith serum EPO concentration measured are included in this study, among which 200 have array genotye data.

## Sheet: TableS3
Variable	All Patients (N=534, R2=0.38)			W/O Recent Transfusion or Hydroxyurea (N=244, R2=0.44)			SS/Sβ0 Patients (N=407, R2=0.25)			SS/Sβ0 Patients W/O Recent Transfusion or Hydroxyurea (N=140, R2=0.18)
	β (95% CI)	P-Value	%Variance	β (95% CI)	P-Value	%Variance	β (95% CI)	P-Value	%Variance	β (95% CI)	P-Value	%Variance
sqrt (percent hemoglobin F)	0.23 (0.19 - 0.27)	2.1×10-28	17.2	0.12 (0.052 - 0.18)	0.00042	4.9	0.2 (0.16 - 0.25)	6.8×10-16	13.1	0.025 (-0.072 - 0.12)	0.62	0.19
Hemoglobin concentration (g/dL)	-0.12 (-0.15 - -0.091)	9.4×10-15	9.8	-0.16 (-0.19 - -0.12)	1.4×10-14	18.3	-0.095 (-0.14 - -0.05)	3.7×10-5	4	-0.098 (-0.18 - -0.02)	0.016	4.2
Female gender	-0.25 (-0.36 - -0.14)	7.7×10-6	3.6	-0.23 (-0.38 - -0.078)	0.0031	3.5	-0.27 (-0.4 - -0.14)	4.8×10-5	3.9	-0.25 (-0.46 - -0.054)	0.014	4.3
SpO2 (%)	-0.042 (-0.061 - -0.023)	1.6×10-5	3.4	-0.035 (-0.058 - -0.012)	0.0036	3.4	-0.041 (-0.062 - -0.02)	0.00017	3.4	-0.024 (-0.051 - 0.0027)	0.081	2.3
Age of 10 Years	0.099 (0.049 - 0.15)	0.0001	2.7	0.11 (0.047 - 0.18)	0.0009	4.4	0.077 (0.013 - 0.14)	0.019	1.4	0.11 (0.0056 - 0.21)	0.041	3.1
sqrt [CrCl (mL/min)]	0.051 (0.019 - 0.082)	0.0017	1.8	0.075 (0.03 - 0.12)	0.0011	4.3	0.036 (-0.0016 - 0.073)	0.061	0.87	0.062 (0.0019 - 0.12)	0.045	2.9
Ferritin <30 ng/mL	0.37 (0.094 - 0.65)	0.009	1.3	0.33 (0.049 - 0.6)	0.022	2.2	0.36 (-0.11 - 0.83)	0.14	0.55	0.24 (-0.26 - 0.73)	0.35	0.67
log [ALT (U/L)]	-0.12 (-0.2 - -0.029)	0.0094	1.3	-0.1 (-0.24 - 0.041)	0.16	0.81	-0.11 (-0.21 - -0.0088)	0.033	1.1	-0.04 (-0.2 - 0.12)	0.63	0.18
Table S3. Multivariate model of predictors of log [EPO (U/L)] in all Walk-PHaSST patients, patients under basal circumstances, patients with severe hemoglobin genotypes, and patients with severe hemogobin genotypes and under basal circumstances. Clinical variables are ranked in descending order of percent variance explained in all patients. Variance explained is estimated based on the type II sum…

## Sheet: TableS4
	Recent Blood Transfusion			HU Therapy			Female Gender			Age >=35 years
Variable	β (95% CI)		P-value	β (95% CI)		P-value	β (95% CI)		P-value	β (95% CI)		P-value
	no (N=369, r2=0.38)	yes (N=148, r2=0.35)		no (N=346, r2=0.43)	yes (N=188, r2=0.19)		no (N=249, r2=0.37)	yes (N=285, r2=0.39)		no (N=271, r2=0.37)	yes (N=263, r2=0.40)
Age in 10 yrs	0.11 (0.049 - 0.17)	0.075 (-0.028 - 0.18)	0.82	0.11 (0.059 - 0.17)	0.079 (-0.02 - 0.18)	0.98	0.099 (0.021 - 0.18)	0.11 (0.042 - 0.17)	0.79	0.14 (0.013 - 0.28)	0.13 (0.025 - 0.24)	0.66
Female Gender	-0.21 (-0.34 - -0.077)	-0.33 (-0.54 - -0.12)	0.27	-0.26 (-0.39 - -0.13)	-0.22 (-0.42 - -0.016)	0.76				-0.31 (-0.46 - -0.16)	-0.19 (-0.36 - -0.029)	0.41
sqrt (%HbF)	0.21 (0.17 - 0.26)	0.25 (0.15 - 0.35)	0.62	0.15 (0.095 - 0.2)	0.21 (0.13 - 0.29)	0.12	0.22 (0.16 - 0.28)	0.23 (0.18 - 0.28)	0.62	0.23 (0.18 - 0.29)	0.23 (0.17 - 0.28)	1
Hgb (g/dL)	-0.13 (-0.16 - -0.091)	-0.1 (-0.17 - -0.039)	0.72	-0.14 (-0.17 - -0.11)	-0.072 (-0.14 - -0.001)	0.064	-0.11 (-0.15 - -0.067)	-0.14 (-0.18 - -0.098)	0.62	-0.11 (-0.16 - -0.071)	-0.13 (-0.18 - -0.088)	0.48
SpO2 (%)	-0.035 (-0.057 - -0.014)	-0.061 (-0.1 - -0.019)	0.27	-0.046 (-0.067 - -0.026)	-0.031 (-0.07 - 0.0092)	0.19	-0.051 (-0.076 - -0.025)	-0.027 (-0.056 - 0.0023)	0.26	-0.036 (-0.062 - -0.0094)	-0.046 (-0.074 - -0.018)	0.57
sqrt (CrCl)	0.063 (0.023 - 0.1)	0.033 (-0.024 - 0.091)	0.57	0.065 (0.029 - 0.1)	0.024 (-0.038 - 0.085)	0.61	0.04 (-0.0052 - 0.086)	0.062 (0.018 - 0.11)	0.78	0.04 (-0.00094 - 0.081)	0.072 (0.021 - 0.12)	0.32
log [ALT (U/L)]	-0.06 (-0.18 - 0.063)	-0.17 (-0.31 - -0.035)	0.23	-0.16 (-0.26 - -0.064)	-0.049 (-0.22 - 0.13)	0.51	-0.025 (-0.16 - 0.11)	-0.19 (-0.31 - -0.08)	0.068	-0.13 (-0.25 - -0.016)	-0.1 (-0.24 - 0.029)	0.64
Ferritin <30 ng/mL	0.35 (0.049 - 0.64)	0.38 (-0.46 - 1.2)	0.88	0.4 (0.13 - 0.67)	0.21 (-0.73 - 1.2)	0.54	0.37 (-0.082 - 0.82)	0.34 (-0.014 - 0.69)	0.97	0.27 (-0.1 - 0.65)	0.47 (0.048 - 0.9)	0.49
Table S4. Linear modeling of EPO levels stratified by recent blood transfusion, HU therapy, gender, and older age.
Multiple r2 of stratified models and β (95% CI) of each explannatory variable are present.
P-values refer to the interaction effect between each explannatory variable and the stratification factor. None is significant after accouting for multiple comparisons.

## Sheet: TableS5
	log (EPO) (r2=0.32)			sqrt (%HbF) (r2=0.50)			Hgb (r2=0.36)			SpO2 (r2=0.13)			sqrt (CrCl) (r2=0.28)			log (ALT) (r2=0.10)			log (Ferritin) (r2=0.31)
Variable	β (s.e.)	prop	P-value	β (s.e.)	prop	P-value	β (s.e.)	prop	P-value	β (s.e.)	prop	P-value	β (s.e.)	prop	P-value	β (s.e.)	prop	P-value	β (s.e.)	prop	P-value
Age >= 35	0.19 (0.057)	0.02	0.0011	0.048 (0.087)	0.0006	0.58	-0.048 (0.015)	0.019	0.0014	-0.5 (0.26)	0.0075	0.047	-2.1 (0.17)	0.2	1.1×10-33	0.05 (0.053)	0.0018	0.34	0.17 (0.098)	0.0062	0.073
Female Gender	-0.15 (0.056)	0.013	0.0096	0.3 (0.086)	0.022	0.000598	-0.069 (0.015)	0.039	4.2×10-6	1.4 (0.25)	0.056	1.6×10-8	-0.43 (0.16)	0.013	0.0083	-0.17 (0.052)	0.02	0.0012	0.11 (0.097)	0.0025	0.26
Hb Genotypes SC vs. SS	-0.72 (0.077)	0.15	2.2×10-20	-1.5 (0.12)	0.21	6.1×10-33	0.31 (0.02)	0.24	1.1×10-42	1.8 (0.35)	0.053	4.8×10-6	-0.4 (0.22)	0.011	0.24	-0.17 (0.071)	0.024	0.011	-0.56 (0.13)	0.038	0.00033
Sβ+ vs. SS	-0.82 (0.15)			-0.85 (0.23)			0.23 (0.039)			1.7 (0.66)			-0.62 (0.43)			-0.25 (0.14)			-0.26 (0.25)
Sβ0 vs. SS	-0.42 (0.64)			2.4 (0.97)			0.0051 (0.17)			1.4 (2.9)			1.1 (1.8)			-0.5 (0.59)			-0.22 (1.1)
Others vs. SS	-0.44 (0.64)			0.22 (0.97)			0.053 (0.17)			2 (2.9)			1.3 (1.8)			-1.2 (0.59)			-1.9 (1.1)
HU therapy	0.34 (0.062)	0.054	3.0×10-8	0.99 (0.094)	0.15	7.2×10-24	0.034 (0.016)	0.0087	0.033	0.61 (0.28)	0.0094	0.027	0.065 (0.18)	0.00026	0.71	-0.014 (0.057)	0.00012	0.81	0.46 (0.11)	0.034	1.6×10-5
Recent Blood Transfusion	-0.41 (0.065)	0.069	2.6×10-10	-1.3 (0.099)	0.19	8.0×10-33	0.017 (0.017)	0.002	0.31	0.47 (0.29)	0.005	0.11	-0.16 (0.19)	0.0014	0.39	0.29 (0.06)	0.041	1.8×10-6	1.2 (0.11)	0.16	3.1×10-26
Table S5. Linear modeling of clinical variables by older age, female gender, Hb genotypes, HU therapy, and recent blood transfusion, in N=517 Walk-PHaSST patients (some among the 534 Walk-PHaSST patients had no recent transfusion data).
Multiple r2 of the models are present. β (standard error), proportion variation explained, and P-value of Chi-square test are present for each of the demographic/treatment variables.
The demographic/treatment variables that explained >5% variation of a clinical variable are colored grey.

## Sheet: TableS6
Locus	SNP	PubMed ID	Effect Allele	Freq	Imputation r2	%HbF (N=329)#		EPO (N=329)#		ACME+		ADE+
						β (s.e.)	P-Value	β (s.e.)	P-Value	Estimate (95% CI)	P-value	Estimate (95% CI)	P-value
BCL11A	rs1427407	25372704	G	0.76	0.98	-0.61 (0.10)	2.3×10-9	-0.094 (0.056)	0.097	-0.091 (-0.14 - -0.048)	<2e-16	-0.0032 (-0.11 - 0.096)	0.89
	rs766432	20018918	A	0.74	1	-0.51 (0.098)	2.8×10-7	-0.066 (0.054)	0.23	-0.077 (-0.12 - -0.038)	<2e-16	0.011 (-0.11 - 0.12)	0.86
	rs11886868	18245381	T	0.72	0.99	-0.58 (0.098)	1.1×10-8	-0.10 (0.055)	0.063	-0.083 (-0.13 - -0.045)	<2e-16	-0.019 (-0.13 - 0.083)	0.7
	rs4671393	21057501	G	0.74	1	-0.51 (0.098)	2.8×10-7	-0.066 (0.054)	0.23	-0.077 (-0.12 - -0.038)	<2e-16	0.011 (-0.1 - 0.11)	0.9
HBS1L-MYB	rs7776054	34488438*, 25915923*	G	0.22	0.99	0.21 (0.10)	0.034	0.011 (0.054)	0.84	0.032 (0.0031 - 0.064)	0.032	-0.021 (-0.13 - 0.089)	0.73
	rs4895441	36055212*; 18245381	G	0.1	1	0.36 (0.15)	0.017	0.20 (0.080)	0.012	0.051 (-4.3e-05 - 0.1)	0.052	0.15 (-0.013 - 0.31)	0.07
	rs9402686	21057501	A	0.071	0.99	0.47 (0.17)	0.0072	0.13 (0.093)	0.16	0.067 (0.0066 - 0.14)	0.028	0.063 (-0.1 - 0.21)	0.41
	rs9494145	25372704	C	0.07	1	0.41 (0.17)	0.019	0.090 (0.093)	0.33	0.059 (0.0048 - 0.13)	0.028	0.03 (-0.14 - 0.19)	0.69
β-globin	rs840716	18245381	T	0.52	1	0.27 (0.096)	0.0052	0.043 (0.052)	0.4	0.04 (0.012 - 0.079)	0.004	0.0037 (-0.097 - 0.1)	0.96
	rs10128556	21057501	T	0.097	0.98	0.26 (0.14)	0.057	-0.10 (0.073)	0.17	0.04 (0.0041 - 0.084)	0.036	-0.14 (-0.28 - 0.0069)	0.064
	rs5006884	20018918	T	0.21	1	-0.17 (0.12)	0.15	-0.067 (0.062)	0.28	-0.025 (-0.064 - 0.0093)	0.15	-0.043 (-0.17 - 0.084)	0.47
	rs1391619	18245381	A	0.5	1	-0.25 (0.088)	0.004	-0.044 (0.048)	0.36	-0.038 (-0.069 - -0.012)	0.004	-0.0065 (-0.1 - 0.095)	0.95
Table S6. Association of SNPs in BCL11A, HBS1L-MYB and the β globin locus with percent HbF and EPO in Walk-PHaSST patients without recent blood transfusion and genetic mediation analysis.
Freq: allele frequency of the effect allele; s.e.: standard error; ACME: average causal mediation effect; ADE: average direct effect.
#Percent HbF and EPO were regressed on allelic dosage adjusting age, gender, hemoglobin concentration, hydroxyurea therapy, and population stratification; +Mediation analysis of SNP effect on EPO concentration through percent hemoglobin F; *Original study is for EPO levels, not for HbF.

## Sheet: TableS7
Diagnosis	Serum EPO concentration in UIC#			Thromboembolism in UIC+
	β (s.e.)	P-Value	N	OR (95% CI)	P-value	case/N
SCD	0.091 (0.052)	0.083	154	1.5 (1.0 - 2.1)	0.025	44/154
SS/Sβ0	0.094 (0.058)	0.11	127	1.5 (1.0 - 2.3)	0.028	37/127
SCD***	0.12 (0.053)	0.032	135	1.4 (0.92 – 2.0)	0.12	35/135
SS/Sβ0***	0.12 (0.060)	0.046	108	1.4 (0.90 - 2.1)	0.14	28/108
Table S7. Association of mean platelet volume with serum EPO concentration and thromboembolism in UIC patients.
#Linear regression of EPO concentration on mean platelet volume adjusting for age, gender, hemoglobin genotype, hydroxyurea therapy, recent blood transfusion, renal dysfunction defined by estimated glomerular filtration rate <60 mL/min/1.73 m2, and batches of EPO measurement. +Logistic regression of thromboembolism on mean platelet volume adjusting for age, gender, hemoglobin genotype, hydroxyure…
***Patients without recent blood transfusion.
